# Supplementary material for: Colorimetric Sensing of Lactate in Human Sweat Using Polyaniline Nanoparticles-Based Sensor Platform and Colorimeter
Source: Biosensors (Basel). 2022 Apr 15;12(4):248. doi: 10.3390/bios12040248 (PMC9027737; doi:10.3390/bios12040248)
Supplement: Supplementary file 1 [file biosensors-12-00248-s001.zip]

Archive with 1 entries (1 files):
- biosensors-1671117-supplementary.pdf
